# Supplementary material for: The deubiquitinase ElaD is present in the majority of Escherichia coli strains
Source: Front Microbiol. 2025 Oct 17;16:1681308. doi: 10.3389/fmicb.2025.1681308 (PMC12575377; doi:10.3389/fmicb.2025.1681308)
Supplement: Supplementary file 1 [file Data_Sheet_1.xlsx]

## Sheet: Supplemental table 1
Table 1 Serotypes of the 530 E.coli strains
Serotypes	No. of strains	Total (n=530)
		No. of elaD-positive	No. of elaD-negative
O157	37	37	0
O139	14	14	0
O26	12	12	0
O8	12	12	0
O78	16	10	6
O111	11	10	1
unknow	9	9	0
O104	9	9	0
O103	8	8	0
O115	7	7	0
O9	7	7	0
O113	7	7	0
O148	7	7	0
O2	31	6	25
O45	8	6	2
O15	6	6	0
O17/O44	6	6	0
O11	6	6	0
O23	6	6	0
O25	11	5	6
O16	6	5	1
O121	5	5	0
O91	5	5	0
O7	5	5	0
O100	5	5	0
O128	5	5	0
Onovel32	5	5	0
O141	5	5	0
O6	25	4	21
O174	4	4	0
O55	4	4	0
O71	4	4	0
O114	4	4	0
O1	15	3	12
O83	7	3	4
O118	3	3	0
O181	3	3	0
O21	3	3	0
O149	3	3	0
O3	4	2	2
O109	3	2	1
O127	3	2	1
O108VAR1	2	2	0
O117	2	2	0
O166	2	2	0
O168	2	2	0
O169	2	2	0
O177	2	2	0
O130	2	2	0
O86	2	2	0
O147	2	2	0
O159	2	2	0
O167	2	2	0
Onovel14	2	2	0
Onovel31	40	1	39
O75	15	1	14
O4	8	1	7
O145	3	1	2
O120	3	1	2
Onovel26	2	1	1
O102	2	1	1
O18ac	2	1	1
O180	1	1	0
O126	1	1	0
O12	1	1	0
O136	1	1	0
O137	1	1	0
O146	1	1	0
O156	1	1	0
O172	1	1	0
O17	1	1	0
O186	1	1	0
O101	1	1	0
O112	1	1	0
O32	1	1	0
O44	1	1	0
O51	1	1	0
O5	1	1	0
O69	1	1	0
O70	1	1	0
O77	1	1	0
O80	1	1	0
O81	1	1	0
O88	1	1	0
ogN1	1	1	0
Onovel20	1	1	0
Onovel6	1	1	0
Onovel7	1	1	0
Onovel22	1	1	0
Onovel18	1	1	0
Onovel1	1	1	0
O99	1	1	0
O87	1	1	0
O82	1	1	0
O59	1	1	0
O58	1	1	0
O53	1	1	0
O37	1	1	0
O36	1	1	0
O29	1	1	0
O27	1	1	0
O175	1	1	0
O173	1	1	0
O163	1	1	0
O153	1	1	0
O138	1	1	0
O153var1	1	1	0
O153var2	1	1	0
O17/O77	1	1	0
O18	14	0	14
ogN12	1	0	1
O183	1	0	1
O185	1	0	1
O22	1	0	1
O50	1	0	1
O63	1	0	1
O85	1	0	1
Onovel12	1	0	1
Onovel13	1	0	1
O39	1	0	1
O33	1	0	1
O24	1	0	1
O134	1	0	1
O129	1	0	1
Total	530	353	177

## Sheet: Supplemental table 2
Table 2 Phylogenetic groups of the 530 E.coli strains
Phylogenetic groups	No. of strains	Total (n=530)
		No. of elaD-positive	No. of elaD-negative
B1	165	165	0
B2	153	0	153
A	79	72	7
E	48	48	0
D	38	37	1
C	18	17	1
G	14	0	14
F	12	12	0
cladeI	2	2	0
unknown	1	0	1
Total	530	353	177

## Sheet: Supplemental table 3
Table 3 MLSTs of the 530 E.coli strains
MLSTs	No. of strains	Total (n=530)
		No. of elaD-positive	No. of elaD-negative
11	35	35	0
10	18	16	2
-	22	14	8
21	14	14	0
1	12	12	0
69	11	11	0
678	7	7	0
443	7	7	0
223	7	7	0
17	7	7	0
16	7	7	0
410	6	6	0
94	5	5	0
58	5	5	0
173	5	5	0
23	5	4	1
655	4	4	0
641	4	4	0
29	4	4	0
1312	4	4	0
2332	4	4	0
648	4	4	0
4	5	3	2
88	3	3	0
457	3	3	0
335	3	3	0
33	3	3	0
297	3	3	0
2836	3	3	0
2179	3	3	0
1611	3	3	0
155	3	3	0
101	3	3	0
100	3	3	0
5786	3	3	0
1011	3	3	0
772	3	3	0
744	3	3	0
162	3	3	0
156	3	3	0
93	3	3	0
718	2	2	0
659	2	2	0
62	2	2	0
5305	2	2	0
442	2	2	0
4017	2	2	0
394	2	2	0
3570	2	2	0
294	2	2	0
224	2	2	0
2217	2	2	0
182	2	2	0
167	2	2	0
993	2	2	0
597	2	2	0
295	2	2	0
115	2	2	0
90	2	2	0
48	3	1	2
38	2	1	1
847	1	1	0
7616	1	1	0
7256	1	1	0
723	1	1	0
7083	1	1	0
677	1	1	0
672	1	1	0
661	1	1	0
660	1	1	0
6402	1	1	0
617	1	1	0
6160	1	1	0
540	1	1	0
5350	1	1	0
517	1	1	0
5082	1	1	0
453	1	1	0
423	1	1	0
414	1	1	0
4121	1	1	0
405	1	1	0
393	1	1	0
381	1	1	0
3630	1	1	0
343	1	1	0
342	1	1	0
329	1	1	0
32	1	1	0
3057	1	1	0
3018	1	1	0
300	1	1	0
2773	1	1	0
2602	1	1	0
2509	1	1	0
2368	1	1	0
2354	1	1	0
205	1	1	0
1727	1	1	0
1564	1	1	0
1485	1	1	0
13	1	1	0
12338	1	1	0
1201	1	1	0
1132	1	1	0
11231	1	1	0
10754	1	1	0
5974	1	1	0
5147	1	1	0
4353	1	1	0
4214	1	1	0
3695	1	1	0
2521	1	1	0
2161	1	1	0
2074	1	1	0
1308	1	1	0
1060	1	1	0
973	1	1	0
967	1	1	0
731	1	1	0
448	1	1	0
398	1	1	0
369	1	1	0
345	1	1	0
278	1	1	0
216	1	1	0
189	1	1	0
114	1	1	0
57	1	1	0
56	1	1	0
54	1	1	0
44	1	1	0
34	1	1	0
131	41	0	41
95	35	0	35
1193	14	0	14
73	10	0	10
127	7	0	7
117	7	0	7
12	4	0	4
8578	2	0	2
657	2	0	2
429	2	0	2
135	2	0	2
625	2	0	2
355	2	0	2
140	2	0	2
14	2	0	2
722	1	0	1
710	1	0	1
706	1	0	1
658	1	0	1
646	1	0	1
643	1	0	1
583	1	0	1
4713	1	0	1
416	1	0	1
3693	1	0	1
2279	1	0	1
15	1	0	1
10522	1	0	1
11749	1	0	1
11637	1	0	1
2085	1	0	1
1262	1	0	1
1155	1	0	1
998	1	0	1
567	1	0	1
550	1	0	1
491	1	0	1
420	1	0	1
390	1	0	1
357	1	0	1
141	1	0	1
35	1	0	1
Total	530	353	177

## Sheet: Supplemental table 4
Table 4 Detailed information for the E.coli strains
No.	Strain name	Sequence	Pathotype	Serotype	Phylogenetic group	MLST	elaD-positive strain
1	Escherichia coli strain 90-9269	CP024661.1	ETEC	Onovel6	A	-	1
2	Escherichia coli strain BR32-DEC	CP035350.1	UPEC	Onovel32	A	617	1
3	Escherichia coli strain ECO3183	CP104721.1	UPEC	Onovel32	A	167	1
4	Escherichia coli strain 1162C	CP051659.1	UPEC	Onovel31	B2	131	0
5	Escherichia coli strain 1162invT2	CP051663.1	UPEC	Onovel31	B2	131	0
6	Escherichia coli strain 1162T7	CP051661.1	UPEC	Onovel31	B2	131	0
7	Escherichia coli 55989	CP028304.1	UPEC	Onovel31	B2	131	0
8	Escherichia coli strain BR43-DEC	CP035377.1	UPEC	Onovel31	B2	131	0
9	Escherichia coli strain Ec394-330266	CP056114.1	UPEC	Onovel31	B2	131	0
10	Escherichia coli strain EcPF18	CP054219.1	UPEC	Onovel31	B2	131	0
11	Escherichia coli strain EcPF7	CP054232.1	UPEC	Onovel31	B2	2279	0
12	Escherichia coli strain KE21	JAPVBX010000001.1	UPEC	Onovel31	B2	131	0
13	Escherichia coli strain KE26	JAPVBU010000001.1	UPEC	Onovel31	B2	4713	0
14	Escherichia coli strain EcPF14	CP054230.1	UPEC	Onovel31	B2	73	0
15	Escherichia coli strain STEC383	CP091026.1	STEC	Onovel26	A	710	0
16	Escherichia coli strain CI5	CP011018.1	UPEC	Onovel26	B1	5082	1
17	Escherichia coli strain 2011C-3911	CP015240.1	STEC	Onovel20	B1	1727	1
18	Escherichia coli strain E166	CP032066.1	APEC	Onovel13	G	117	0
19	Escherichia coli strain APEC E956	CP087294.1	APEC	Onovel12	G	117	0
20	Escherichia coli strain C012	CP119577.1	APEC	ogN1	B1	295	1
21	Escherichia coli strain BR02-DEC	CP035320.1	UPEC	O9	B1	2179	1
22	Escherichia coli strain BR03-DEC	CP035321.1	UPEC	O9	B1	2179	1
23	Escherichia coli strain BE311	CP097213.1	ETEC	O9	A	10	1
24	Escherichia coli strain STEC276	CP091022.1	STEC	O9	A	540	1
25	Escherichia coli strain BR25-DEC	CP035331.1	UPEC	O9	B1	641	1
26	Escherichia coli strain EC052	CP169224	APEC	O9	B1	162	1
27	Escherichia coli strain STEC2017-197	CP075663.1	STEC	O91	B1	442	1
28	Escherichia coli strain STEC17-183	CP075652.1	STEC	O91	B1	33	1
29	Escherichia coli strain STEC2018-553	CP075665.1	STEC	O91	B1	33	1
30	Escherichia coli strain 2012EL-2448	CP027586.1	STEC	O91	B1	-	1
31	Escherichia coli strain S19-141	CP075640.1	STEC	O91	B1	33	1
32	Escherichia coli strain DS26-1	CP035879.1	ETEC	O8	C	423	1
33	Escherichia coli strain EcPF20	CP071441.1	UPEC	O8	B1	58	1
34	Escherichia coli strain GN4554	CP102694.1	UPEC	O8	C	410	1
35	Escherichia coli strain LSN03-016011/A	CP035884.1	ETEC	O8	C	88	1
36	Escherichia coli strain STEC005	CP041437.1	STEC	O8	B1	162	1
37	Escherichia coli strain STEC346	CP091044.1	STEC	O8	C	88	1
38	Escherichia coli strain STEC379	CP091024.1	STEC	O8	B1	162	1
39	Escherichia coli strain 05-3629	CP027373.1	STEC	O8	B1	2602	1
40	Escherichia coli strain NADC1036	CP076264.1	ETEC	O88	B1	223	1
41	Escherichia coli JE86-ST02	AP022811.1	StxEAEC	O86	B1	3570	1
42	Escherichia coli JE86-ST05	AP022815.1	StxEAEC	O86	B1	3570	1
43	Escherichia coli O85:H1 strain 03-3638	CP076714.1	STEC	O85	B2	706	0
44	Escherichia coli strain MS1718	CP097716.1	APEC	O83	F	1485	1
45	Escherichia coli strain EC28	CP049101.1	UPEC	O83	B2	429	0
46	Escherichia coli LF82	NC_011993.1	AIEC	O83	B2	135	0
47	Escherichia coli O83:H1 str. NRG 857C	NC_017634.1	AIEC	O83	B2	135	0
48	Escherichia coli strain BR10-DEC	CP035360.1	UPEC	O81	B1	2509	1
49	Escherichia coli strain E275	CP035865.1	ETEC	O80	A	4121	1
50	Escherichia coli O7:K1 str. CE10	NC_017646.1	NMEC	O7	F	62	1
51	Escherichia coli IAI39	NC_011750.1	UPEC	O7	F	62	1
52	Escherichia coli strain RS76	CP013048.1	APEC	O7	A	93	1
53	Escherichia coli UMN026	CU928163.2	ETEC	O7	D	597	1
54	Escherichia coli strain 789	CP010315.1	APEC	O78	C	88	1
55	Escherichia coli strain WS3294A	CP035819.1	APEC	O78	B1	223	1
56	Escherichia coli strain 025542-1	CP035832.1	ETEC	O78	B1	173	1
57	Escherichia coli strain ATCC 43896	CP024278.1	ETEC	O78	B1	7256	1
58	Escherichia coli ETEC H10407	NC_017633.1	ETEC	O78	A	48	0
59	Escherichia coli APEC O78	CP004009.1	APEC	O78	C	23	0
60	Escherichia coli strain 2013C-4282	CP027579.1	STEC	O77	cladeI	7083	1
61	Escherichia coli strain TD225-C4	CP035860.1	ETEC	O75	C	410	1
62	Escherichia coli strain UPEC-455U/190220	CP049839.1	UPEC	O75	B2	1193	0
63	Escherichia coli strain BR14-DEC	CP035330.1	UPEC	O75	B2	1193	0
64	Escherichia coli strain DS566-1	CP092533.1	UPEC	O75	B2	1193	0
65	Escherichia coli strain DS566-2	CP092532.1	UPEC	O75	B2	1193	0
66	Escherichia coli strain DS566	CP092534.1	UPEC	O75	B2	1193	0
67	Escherichia coli strain EcPF40	CP054214.1	UPEC	O75	B2	1193	0
68	Escherichia coli strain 2013C-3304	CP027593.1	STEC	O71	B1	2836	1
69	Escherichia coli strain 2013C-4187	CP027546.1	STEC	O71	B1	21	1
70	Escherichia coli strain 2014C-3051	CP027338.1	STEC	O71	B1	21	1
71	Escherichia coli 1303	CP009166.1	MPEC	O70	A	10	1
72	Escherichia coli BL21(DE3)	CP001509.3	commensal E. coli	O7	A	93	1
73	Escherichia coli strain MFDS1006657	CP073589.1	STEC	O6	B1	7616	1
74	Escherichia coli 536	NC_008253.1	UPEC	O6	B2	127	0
75	Escherichia coli strain 85.0412	CP122448.1	UPEC	O6	B2	127	0
76	Escherichia coli strain ETEC6	CP041627.1	ETEC	O6	A	48	0
77	Escherichia coli strain B2C	CP035874.1	ETEC	O6	A	4	0
78	Escherichia coli TW10598	CM007915.1	ETEC	O6	A	4	0
79	Escherichia coli strain FMU073332	CP017844.1	ETEC	O6	A	4	1
80	Escherichia coli CFT073	NC_004431.1	UPEC	O6	B2	73	0
81	Escherichia coli str. 'clone D i2'	NC_017651.1	UPEC	O6	B2	73	0
82	Escherichia coli strain 2013C-3252	CP027442.1	STEC	O69	B1	21	1
83	Escherichia coli strain 377323_2f	CP039404.1	STEC	O63	B2	583	0
84	Escherichia coli strain 2013C-4974	CP027587.1	STEC	O5	A	342	1
85	Escherichia coli O55:H7 str. CB9615	NC_013941.1	EPEC	O55	E	335	1
86	Escherichia coli O55:H7 str. RM12579	NC_017656.1	EPEC	O55	E	335	1
87	Escherichia coli strain 2013C-4465	CP015241.1	STEC	O55	E	335	1
88	Escherichia coli strain 266917_2	CP026723.1	EAEC	O51	D	38	1
89	Escherichia coli strain UPEC129	CP071522.1	UPEC	O50	B2	95	0
90	Escherichia coli strain UPEC132	CP040456.1	UPEC	O4	B2	10522	0
91	Escherichia coli strain FP4	CP072686.1	UPEC	O4	B2	12	0
92	Escherichia coli strain P4	CP072688.1	UPEC	O4	B2	12	0
93	Escherichia coli strain YP3	CP072687.1	UPEC	O4	B2	12	0
94	Escherichia coli strain MS1494	CP097724.1	APEC	O4	B2	8578	0
95	Escherichia coli strain MS1737	CP097711.1	APEC	O4	B2	8578	0
96	Escherichia coli S88	NC_011742.1	NMEC	O45	B2	95	0
97	Escherichia coli strain MS7163	CP026853.1	UPEC	O45	B2	95	0
98	Escherichia coli strain 2000-3039	CP101302.1	STEC	O45	B1	17	1
99	Escherichia coli strain 2011C-4251	CP027388.1	STEC	O45	B1	17	1
100	Escherichia coli strain SJ7	CP044315.1	STEC	O45	B1	17	1
101	Escherichia coli strain RM13745	CP044312.1	STEC	O45	B1	2217	1
102	Escherichia coli strain RM13752	CP044311.1	STEC	O45	B1	2217	1
103	Escherichia coli strain WY517-2	CP076259.1	ETEC	O45	B1	6402	1
104	Escherichia coli 042	NC_017626.1	EAEC	O44	D	414	1
105	Escherichia coli strain Ceylon31	CP076270.1	ETEC	O3	B1	297	1
106	Escherichia coli strain 600468	CP025849.1	ETEC	O32	B1	517	1
107	Escherichia coli strain ExPEC XM	CP025328.1	APEC	O2	B2	95	0
108	Escherichia coli strain DE719	CP169897	APEC	O2	B2	95	0
109	Escherichia coli strain PA45B	CP021288.1	UPEC	O2	B2	95	0
110	Escherichia coli strain PU-1	CP042246.1	porcine ExPEC	O2	B2	95	0
111	Escherichia coli strain BEN2908	LR740776.1	APEC	O2	B2	95	0
112	Escherichia coli strain BCE049	CP042250.1	MPEC	O2	B2	95	0
113	Escherichia coli strain DE17	CP045206.1	APEC	O2	B2	140	0
114	Escherichia coli APEC IMT5155	CP005930.1	APEC	O2	B2	140	0
115	Escherichia coli strain BEN5202	LR740758.1	APEC	O2	B2	95	0
116	Escherichia coli E2865	AP018808.1	EHEC	O26	B1	21	1
117	Escherichia coli O26:H11 str. 11368	NC_013361.1	EHEC	O26	B1	21	1
118	Escherichia coli strain TR_AVFP-1	CP110097.1	EHEC	O26	B1	-	1
119	Escherichia coli strain 2013C-3277	CP027331.1	STEC	O26	B1	29	1
120	Escherichia coli strain CFSAN027343	CP037943.1	STEC	O26	B1	21	1
121	Escherichia coli strain CFSAN027346	CP037945.1	STEC	O26	B1	21	1
122	Escherichia coli strain CFSAN027350	CP037941.1	STEC	O26	B1	29	1
123	Escherichia coli strain 2003-3014	CP101292.1	STEC	O26	B1	21	1
124	Escherichia coli strain 2013C-3996	CP027572.1	STEC	O26	B1	21	1
125	Escherichia coli strain 2014C-3057	CP027387.1	STEC	O26	B1	21	1
126	Escherichia coli strain 2014C-3716	CP027335.1	STEC	O26	B1	29	1
127	Escherichia coli strain MBT-5	CP058682.2	STEC	O26	B1	21	1
128	Escherichia coli strain 510016	CP025851.1	ETEC	O25	A	1201	1
129	Escherichia coli strain C4435	CP027851.1	AIEC	O25	B2	131	0
130	Escherichia coli NA114	MIPU01000002.1	UPEC	O25	B2	131	0
131	Escherichia coli ST131 strain EC958	HG941718.1	UPEC	O25	B2	131	0
132	Escherichia coli strain UCS1.1	CP084678.1	UPEC	O25	B2	131	0
133	Escherichia coli strain UCS1	CP084679.1	UPEC	O25	B2	131	0
134	Escherichia coli SK1144	AP018784.1	DAEC	O25	B2	131	0
135	Escherichia coli strain E2528-C1	CP035870.1	ETEC	O25	A	1312	1
136	Escherichia coli strain E24377A	CP028308.1	UPEC	O23	B1	453	1
137	Escherichia coli strain 95-3322	CP027461.1	STEC	O22	B2	646	0
138	Escherichia coli strain BR29-DEC	CP035339.1	UPEC	O21	B1	224	1
139	Escherichia coli strain BR64-DEC	CP035354.1	UPEC	O21	B1	224	1
140	Escherichia coli strain 0-4	CP076262.1	ETEC	O1	B1	297	1
141	Escherichia coli strain APEC 16-1068	CP087287.1	APEC	O1	B2	95	0
142	Escherichia coli APEC O1	NC_008563.1	APEC	O1	B2	95	0
143	Escherichia coli APEC O1 CP000468	CP000468.1	APEC	O1	B2	95	0
144	Escherichia coli strain AH50	CP169755	APEC	O1	F	648	1
145	Escherichia coli strain NMEC O18	CP007275.1	NMEC	O18	B2	416	0
146	Escherichia coli IHE3034	NC_017628.1	NMEC	O18	B2	95	0
147	Escherichia coli strain UTI89-1	CP092531.1	UPEC	O18	B2	95	0
148	Escherichia coli strain UTI89-2	CP092530.1	UPEC	O18	B2	95	0
149	Escherichia coli strain UTI89-3	CP092529.1	UPEC	O18	B2	95	0
150	Escherichia coli UTI89	NC_007946.1	UPEC	O18	B2	95	0
151	Escherichia coli RS218	CP007149.1	NMEC	O18	B2	-	0
152	Escherichia coli UM146	NC_017632.1	AIEC	O18ac	B2	643	0
153	Escherichia coli strain 357900	CP038859.1	ETEC	O18ac	B1	11231	1
154	Escherichia coli strain 2013C-3513	CP027555.1	STEC	O186	B1	21	1
155	Escherichia coli strain 2012C-4502	CP027440.1	STEC	O185	G	658	0
156	Escherichia coli strain 2014C-3338	CP027452.1	STEC	O183	G	657	0
157	Escherichia coli strain 2014C-3097	CP027449.1	STEC	O181	B1	173	1
158	Escherichia coli strain 2015C-3905	CP027371.1	STEC	O181	B1	173	1
159	Escherichia coli strain 17-07187	CP096976.1	STEC	O181	B1	678	1
160	Escherichia coli UMN026	NC_011751.1	UPEC	O17	D	597	1
161	Escherichia coli strain SMN152SH1	CP024618.1	STEC	O177	A	659	1
162	Escherichia coli strain SMN197SH3	CP024056.1	STEC	O177	A	659	1
163	Escherichia coli strain 2014C-3741	CP027328.1	STEC	O174	B1	13	1
164	Escherichia coli strain DE0127	PQ285639	APEC	O174	B1	156	1
165	Escherichia coli strain 89-3156	CP027366.1	STEC	O174	B1	677	1
166	Escherichia coli strain UC4224	CP104472.1	STEC	O174	B1	661	1
167	Escherichia coli strain 90-3040	CP027459.1	STEC	O172	A	660	1
168	Escherichia coli strain EcPF15	CP054227.1	UPEC	O17/O77	D	394	1
169	Escherichia coli strain M00057	CP061339.1	STEC	O17/O44	D	69	1
170	Escherichia coli strain M11957	CP061337.1	STEC	O17/O44	D	69	1
171	Escherichia coli strain M7424	CP063153.1	STEC	O17/O44	D	69	1
172	Escherichia coli str. K-12 substr. MG1655	AKVX01000001.1	commensal E. coli	O16	A	10	1
173	Escherichia coli strain DE0209	PQ285640	APEC	O16	A	-	1
174	Escherichia coli strain F8111-1SC3	CP024269.1	ETEC	O169	E	182	1
175	Escherichia coli strain F9792	CP024273.1	ETEC	O169	E	182	1
176	Escherichia coli strain GB089	CP013663.1	STEC	O168	B1	718	1
177	Escherichia coli O22:H8 strain 154	CP067426.1	STEC	O168	B1	718	1
178	Escherichia coli strain F5176C6	CP024667.1	ETEC	O167	B1	-	1
179	Escherichia coli strain APEC81	JBHFQI000000000	APEC	O166	E	1011	1
180	Escherichia coli strain E7476	CP035817.1	ETEC	O166	B1	58	1
181	Escherichia coli M12	CP023644.1	MPEC	O15	F	69	1
182	Escherichia coli strain 118UI	CP032515.1	UPEC	O15	D	69	1
183	Escherichia coli strain EC1	CP058574.1	UPEC	O15	D	69	1
184	Escherichia coli strain EcPNK004	CP071439.1	UPEC	O15	D	393	1
185	Escherichia coli strain STEC388	CP041425.1	STEC	O159	A	3630	1
186	Escherichia coli strain 10671	CP018250.1	EHEC	O157	E	11	1
187	Escherichia coli strain 350	CP018243.1	EHEC	O157	E	11	1
188	Escherichia coli O157:H- strain 3072/96	CP028590.1	EHEC	O157	E	11	1
189	Escherichia coli strain 155	CP018237.1	EHEC	O157	E	11	1
190	Escherichia coli strain 272	CP018239.1	EHEC	O157	E	11	1
191	Escherichia coli strain 319	CP018241.1	EHEC	O157	E	11	1
192	Escherichia coli strain 472	CP018245.1	EHEC	O157	E	11	1
193	Escherichia coli strain 9000	CP018252.2	EHEC	O157	E	11	1
194	Escherichia coli O157:H7 str. EC4115	NC_011353.1	EHEC	O157	E	11	1
195	Escherichia coli O157:H7 str. EDL933	NC_002655.2	EHEC	O157	E	-	1
196	Escherichia coli O157:H7 str. Sakai	NC_002695.2	EHEC	O157	E	11	1
197	Escherichia coli O157:H7 str. TW14359	NC_013008.1	EHEC	O157	E	11	1
198	Escherichia coli O157:H7 str. TW14588	CM000662.1	EHEC	O157	E	11	1
199	Escherichia coli Xuzhou21	NC_017906.1	EHEC	O157	E	11	1
200	Escherichia coli O157 strain 180-PT54	CP015832.1	STEC	O157	E	11	1
201	Escherichia coli strain ERL03-1416	CP032811.1	STEC	O157	E	11	1
202	Escherichia coli strain ERL04-3476	CP032808.1	STEC	O157	E	11	1
203	Escherichia coli strain ERL05-1306	CP032803.1	STEC	O157	E	11	1
204	Escherichia coli O157:H7 strain 17B6-2	CP038414.1	STEC	O157	E	11	1
205	Escherichia coli O157:H7 strain 2-6-2	CP038419.1	STEC	O157	E	11	1
206	Escherichia coli strain ERL06-2442	CP032801.1	STEC	O157	E	11	1
207	Escherichia coli strain ERL06-2497	CP032797.1	STEC	O157	E	11	1
208	Escherichia coli strain ERL06-2503	CP032795.1	STEC	O157	E	11	1
209	Escherichia coli strain NZRM4165	CP032791.1	STEC	O157	E	11	1
210	Escherichia coli strain NZRM4169	CP032789.1	STEC	O157	E	11	1
211	Escherichia coli strain RM19259	CP046527.1	STEC	O157	E	11	1
212	Escherichia coli strain 2014C-3061	CP027548.1	STEC	O156	B1	300	1
213	Escherichia coli strain ZWEC365	JAHKTP000000000	APEC	ogN12	G	117	0
214	Escherichia coli UMNK88	NC_017641.1	ETEC	O149	A	100	1
215	Escherichia coli strain 503025	CP025892.1	ETEC	O148	B1	94	1
216	Escherichia coli strain B7A	CP035812.1	ETEC	O148	B1	94	1
217	Escherichia coli UMNF18	AGTD01000001.1	ETEC	O147	A	10	1
218	Escherichia coli strain 2013C-3033	CP027323.1	STEC	O146	B1	442	1
219	Escherichia coli strain 2015C-4136CT1	CP027550.1	STEC	O145	B2	722	0
220	Escherichia coli strain 99-3311	CP101310.1	STEC	O145	E	32	1
221	Escherichia coli strain UPEC-245U/190328	CP049845.1	UPEC	O141	B1	295	1
222	Escherichia coli O139:H28 str. E24377A	NC_009801.1	ETEC	O139	B1	1132	1
223	Escherichia coli strain K_EC180	CP062203.1	STEC	O139	D	1	1
224	Escherichia coli strain 88-3493	CP027457.1	STEC	O137	E	3018	1
225	Escherichia coli strain 08-00022	CP013662.1	STEC	O136	A	329	1
226	Escherichia coli strain DE020	PQ285638	APEC	O130	B1	156	1
227	Escherichia coli isolate 07-4299	CP027462.1	STEC	O130	B1	297	1
228	Escherichia coli VR50	CP011134.1	UPEC	O12	A	10	1
229	Escherichia coli 300709	CP025903.1	ETEC	O128	A	10	1
230	Escherichia coli strain 504838	CP025856.1	ETEC	O128	B1	173	1
231	Escherichia coli strain WS4437A-1	CP035822.1	ETEC	O128	A	10	1
232	Escherichia coli O127:H6 str. E2348/69	NC_011601.1	EPEC	O127	B2	15	0
233	Escherichia coli strain 89-3506	CP027520.1	STEC	O126	cladeI	3057	1
234	Escherichia coli strain 2002-3211	CP101305.1	STEC	O121	B1	655	1
235	Escherichia coli strain 2014C-3599	CP027435.1	STEC	O121	B1	655	1
236	Escherichia coli strain 2014C-3655	CP027351.1	STEC	O121	B1	655	1
237	Escherichia coli strain 2014C-4423	CP027454.1	STEC	O121	B1	655	1
238	Escherichia coli strain RM10740	CP043821.1	STEC	O121	B1	641	1
239	Escherichia coli strain ETEC6329F	CP122609.1	ETEC	O120	A	10	1
240	Escherichia coli strain CE1628	CP053852.1	APEC	O11	F	457	1
241	Escherichia coli strain PPECC42	CM003707.1	porcine ExPEC	O11	D	5147	1
242	Escherichia coli strain EC20017429	CP071711.1	STEC	O118	B1	17	1
243	Escherichia coli strain 2013C-4538	CP027582.1	STEC	O118	B1	21	1
244	Escherichia coli strain 2014C-3050	CP027472.1	STEC	O118	B1	21	1
245	Escherichia coli strain 2015C-4498	CP027552.1	STEC	O117	B1	2836	1
246	Escherichia coli strain 2013C-3342	CP027766.1	STEC	O117	B1	2836	1
247	Escherichia coli 103605	CP025920.1	ETEC	O115	B1	443	1
248	Escherichia coli 120899	CP025916.1	ETEC	O115	B1	443	1
249	Escherichia coli 204446	CP025910.1	ETEC	O115	B1	443	1
250	Escherichia coli strain ETEC-2265	CP023346.1	ETEC	O115	B1	443	1
251	Escherichia coli strain 504237	CP025862.1	ETEC	O115	B1	443	1
252	Escherichia coli strain TW10722	CP035841.1	ETEC	O115	B1	443	1
253	Escherichia coli strain WS0115A	CP035882.1	ETEC	O114	A	2368	1
254	Escherichia coli strain 90-9276	CP024299.1	ETEC	O114	B1	5305	1
255	Escherichia coli strain 4	CP045209.1	EHEC	O113	B1	223	1
256	Escherichia coli JNE120393	AP027246.1	STEC	O113	B1	223	1
257	Escherichia coli JNE131328	AP027212.1	STEC	O113	B1	223	1
258	Escherichia coli strain 00-3076	CP027584.1	STEC	O113	B1	223	1
259	Escherichia coli strain RM9245	CP044314.1	STEC	O113	B1	223	1
260	Escherichia coli strain 442/2	CP076282.1	ETEC	O112	B1	6160	1
261	Escherichia coli E110019	CP035751.1	EPEC	O111	B1	381	1
262	Escherichia coli E2855	AP018796.1	EHEC	O111	B1	16	1
263	Escherichia coli E2863	AP018802.1	EHEC	O111	B1	16	1
264	Escherichia coli O111:H- str. 11128	NC_013364.1	EHEC	O111	B1	16	1
265	Escherichia coli O111:H- 110512	AP019761.1	EHEC	O111	B1	16	1
266	Escherichia coli strain 2013C-3250	CP027380.1	STEC	O111	B1	16	1
267	Escherichia coli strain 2013C-4081	CP027573.1	STEC	O111	B1	16	1
268	Escherichia coli strain SD134209	CP029692.1	STEC	O111	B1	16	1
269	Escherichia coli strain 95JB1	CP021335.1	STEC	O111	B1	294	1
270	Escherichia coli strain 95NR1	CP021339.1	STEC	O111	B1	294	1
271	Escherichia coli strain RM9088	CP042298.1	STEC	O109	A	-	1
272	Escherichia coli strain P393-F10	CP076274.1	ETEC	O109	B1	155	1
273	Escherichia coli JNE170426	AP027217.1	STEC	O108var1	B1	847	1
274	Escherichia coli JNE181771	AP027156.1	STEC	O108var1	B1	205	1
275	Escherichia coli strain RM9387	CP009104.1	STEC	O104	B1	2773	1
276	Escherichia coli 55989	NC_011748.1	EAEC	O104	B1	678	1
277	Escherichia coli O104:H4 strain LB226692	CP024992.1	EHECEAEC	O104	B1	678	1
278	Escherichia coli O104:H4 str. 2009EL-2050	NC_018650.1	EHEC	O104	B1	678	1
279	Escherichia coli O104:H4 str. 2009EL-2071	NC_018661.1	StxEAEC	O104	B1	678	1
280	Escherichia coli O104:H4 str. 2011C-3493	NC_018658.1	EHEC	O104	B1	678	1
281	Escherichia coli strain 94-3024	CP009106.2	STEC	O104	B1	672	1
282	Escherichia coli strain 2013C-3264	CP027544.1	STEC	O103	B1	343	1
283	Escherichia coli strain SA31-1	CP076276.1	ETEC	O103	B1	2354	1
284	Escherichia coli strain SA53-3	CP076279.1	ETEC	O103	B1	12338	1
285	Escherichia coli strain APEC20/16	CP127297.1	APEC	O103	B1	-	1
286	Escherichia coli O103:H2 str. 12009	NC_013353.1	EHEC	O103	B1	17	1
287	Escherichia coli strain 2015C-3163	CP027219.1	STEC	O103	B1	17	1
288	Escherichia coli strain RM13322	CP050498.1	STEC	O103	B1	17	1
289	Escherichia coli strain 2013C-4225	CP027577.1	STEC	O103	B1	723	1
290	Escherichia coli strain 18070201	CP090074.1	UPEC	O102	D	405	1
291	Escherichia coli strain STEC299	CP022279.1	STEC	O102	B2	3693	0
292	Escherichia coli strain 2012C-4221	CP027437.1	STEC	O101	D	5350	1
293	Escherichia coli strain STEC313	CP041433.1	STEC	O100	B1	1611	1
294	Escherichia coli strain STEC316	CP041431.1	STEC	O100	B1	1611	1
295	Escherichia coli strain STEC367	CP041429.1	STEC	O100	B1	1611	1
296	Escherichia coli strain APEC 01	CP028310.1	APEC	unknown	A	167	1
297	Escherichia coli strain BR07-DEC	CP035322.1	UPEC	unknown	B1	2179	1
298	Escherichia coli strain BR12-DEC	CP035325.1	UPEC	unknown	C	410	1
299	Escherichia coli strain 779	CP086220.1	UPEC	unknown	B1	101	1
300	Escherichia coli strain 720632	CP025842.1	ETEC	unknown	A	1564	1
301	Escherichia coli strain TR_AVFP-2	CP110096.1	EHEC	unknown	B1	4017	1
302	Escherichia coli strain TR_AVFP-3	CP110095.1	EHEC	unknown	B1	4017	1
303	Escherichia coli strain TR_AVFP-4	CP110094.1	EHEC	unknown	B1	-	1
304	Escherichia coli ABU 83972	NC_017631.1	UPEC	O3	B2	73	0
305	Escherichia coli strain 7784	CP018247.1	EHEC	O157	E	11	1
306	Escherichia coli strain SCU-101	CP048920.1	commensal E. coli	O2	B2	1262	0
307	Escherichia coli strain SCU-387	CP051688.1	commensal E. coli	O18	B2	14	0
308	Escherichia coli strain R4	CP107182.1	UPEC	Onovel31	B2	131	0
309	Escherichia coli strain S6	CP107134.1	UPEC	Onovel31	B2	131	0
310	Escherichia coli strain ETEC4090	CP122620.1	ETEC	O141	A	5786	1
311	Escherichia coli strain R6	CP107178.1	UPEC	Onovel31	B2	131	0
312	Escherichia coli strain KE54	CP141079.1	UPEC	Onovel31	B2	131	0
313	Escherichia coli strain CUVET17-1136	CP115324.1	UPEC	Onovel31	B2	131	0
314	Escherichia coli strain S13	CP107117.1	UPEC	Onovel31	B2	131	0
315	Escherichia coli strain R3	CP107184.1	UPEC	Onovel31	B2	131	0
316	Escherichia coli strain S12	CP107120.1	UPEC	Onovel31	B2	131	0
317	Escherichia coli strain ETEC1749	CP122712.1	ETEC	O149	A	100	1
318	Escherichia coli strain ETEC1732	CP122823.1	ETEC	O120	A	10	0
319	Escherichia coli strain ETEC1734	CP122801.1	ETEC	O120	A	10	0
320	Escherichia coli strain S14	CP107114.1	UPEC	Onovel31	B2	131	0
321	Escherichia coli strain S5	CP107137.1	UPEC	Onovel31	B2	131	0
322	Escherichia coli strain RIVM_C040348	CP134716.1	UPEC	O6	B2	127	0
323	Escherichia coli strain MS20645	CP082091.1	NMEC	O18	B2	14	0
324	Escherichia coli strain S7	CP107128.1	UPEC	Onovel31	B2	131	0
325	Escherichia coli strain S8	CP107126.1	UPEC	Onovel31	B2	131	0
326	Escherichia coli strain ETEC1747	CP122722.1	ETEC	O149	C	90	1
327	Escherichia coli strain ETEC4085	CP122634.1	ETEC	O138	A	100	1
328	Escherichia coli strain R14	CP107147.1	UPEC	Onovel31	B2	131	0
329	Escherichia coli strain R12	CP107153.1	UPEC	Onovel31	B2	131	0
330	Escherichia coli strain S4	CP107140.1	UPEC	Onovel31	B2	-	0
331	Escherichia coli strain MS15046	CP082103.1	NMEC	O6	B2	73	0
332	Escherichia coli strain 82.0312	CP122451.1	UPEC	O6	B2	625	0
333	Escherichia coli strain UPEC_U013	CP058596.1	UPEC	O6	B2	73	0
334	Escherichia coli strain SCU-171	CP054363.1	commensal E. coli	O3	G	657	0
335	Escherichia coli strain CUVET20-PYO4	CP115376.1	UPEC	O1	F	648	1
336	Escherichia coli strain APEC 102026	CP087290.1	APEC	O78	G	117	0
337	Escherichia coli strain ETEC4077	CP122648.1	ETEC	O139	D	1	1
338	Escherichia coli strain MS20653	CP082085.1	NMEC	O2	B2	95	0
339	Escherichia coli strain S65EC	CP036245.1	UPEC	Onovel31	B2	131	0
340	Escherichia coli strain SCU-106	CP053234.1	commensal E. coli	O113	B1	3695	1
341	Escherichia coli strain RIVM_C040753	CP134715.1	UPEC	O6	B2	127	0
342	Escherichia coli strain RIVM_C029670	CP134718.1	UPEC	O6	B2	127	0
343	Escherichia coli strain KE51	CP141080.1	UPEC	O2	B2	73	0
344	Escherichia coli strain ETEC4079	CP122643.1	ETEC	O139	D	1	1
345	Escherichia coli strain RIVM_C036204	CP134717.1	UPEC	O6	B2	127	0
346	Escherichia coli strain UPEC 26-1	CP016497.1	UPEC	O6	B2	73	0
347	Escherichia coli strain ETEC1703	CP122923.1	ETEC	O2	A	10	1
348	Escherichia coli strain MS1679	CP097719.1	APEC	O109	G	117	0
349	Escherichia coli strain MS15052	CP082097.1	NMEC	Onovel31	B2	95	0
350	Escherichia coli strain SCU-172	CP054353.1	commensal E. coli	O1	unknown	-	0
351	Escherichia coli strain 82.0311	CP122454.1	UPEC	O6	B2	625	0
352	Escherichia coli strain SCU-105	CP051738.1	commensal E. coli	O17/O44	D	394	1
353	Escherichia coli strain W224N	CP094339.1	NMEC	O18	B2	95	0
354	Escherichia coli strain HNSQ2209	CP137737.1	ETEC	Onovel18	A	4214	1
355	Escherichia coli strain K-15KW01	CP016358.1	UPEC	O6	B2	127	0
356	Escherichia coli strain KE40	CP141100.1	UPEC	O15	D	69	1
357	Escherichia coli strain SCU-482	CP053247.1	commensal E. coli	O17/O44	D	69	1
358	Escherichia coli strain EcPF5	CP054236.1	UPEC	O6	B2	73	0
359	Escherichia coli strain EC2	CP058571.1	UPEC	O29	A	10	1
360	Escherichia coli strain ETEC6334	CP122604.1	ETEC	O139	D	1	1
361	Escherichia coli strain ETEC6333	CP122600.1	ETEC	O139	D	1	1
362	Escherichia coli strain SCU-484	CP051744.1	commensal E. coli	O2	B2	998	0
363	Escherichia coli strain 214-4	CP025840.1	ETEC	O167	A	398	1
364	Escherichia coli strain R10	CP107162.1	UPEC	Onovel31	B2	131	0
365	Escherichia coli strain S3	CP107142.1	UPEC	Onovel31	B2	131	0
366	Escherichia coli strain CUVET21-H2	CP115343.1	UPEC	O18	B2	1193	0
367	Escherichia coli strain ETEC1717	CP122876.1	ETEC	O2	A	10	1
368	Escherichia coli strain ETEC1718	CP122872.1	ETEC	O2	A	10	1
369	Escherichia coli strain SCU-204	CP053251.2	commensal E. coli	O75	B2	1193	0
370	Escherichia coli strain R13	CP107151.1	UPEC	Onovel31	B2	131	0
371	Escherichia coli strain ETEC6335	CP122588.1	ETEC	O163	E	2074	1
372	Escherichia coli strain R11	CP107155.1	UPEC	Onovel31	B2	131	0
373	Escherichia coli strain CUVET20-PYO2	CP115386.1	UPEC	O18	B2	1193	0
374	Escherichia coli strain CUVET21-1780	CP115342.1	UPEC	O83	F	648	1
375	Escherichia coli strain R7	CP107174.1	UPEC	Onovel31	B2	131	0
376	Escherichia coli strain S2	CP107143.1	UPEC	Onovel31	B2	131	0
377	Escherichia coli strain MS20659	CP082073.1	NMEC	O2	B2	141	0
378	Escherichia coli strain CUVET16-394	CP115330.1	UPEC	O1	D	38	0
379	Escherichia coli strain R9	CP107164.1	UPEC	Onovel31	B2	131	0
380	Escherichia coli strain ETEC4067	CP122685.1	ETEC	O139	D	1	1
381	Escherichia coli strain ETEC1748	CP122719.1	ETEC	O139	D	1	1
382	Escherichia coli strain R8	CP107172.1	UPEC	Onovel31	B2	131	0
383	Escherichia coli strain ETEC4069	CP122679.1	ETEC	O139	D	1	1
384	Escherichia coli strain R2	CP107188.1	UPEC	Onovel31	B2	131	0
385	Escherichia coli strain SCU-112	CP051725.1	commensal E. coli	O6	B2	73	0
386	Escherichia coli strain MS20675	CP082056.1	NMEC	O17/O44	D	69	1
387	Escherichia coli strain SCU-313	CP051694.1	commensal E. coli	Onovel31	D	69	1
388	Escherichia coli strain ETEC1701	CP122938.1	ETEC	O139	D	114	1
389	Escherichia coli strain CUVET20-PYO1	CP115390.1	UPEC	O16	B2	131	0
390	Escherichia coli strain S9	CP107122.1	UPEC	Onovel31	B2	131	0
391	Escherichia coli strain ETEC4071	CP122673.1	ETEC	O139	D	1	1
392	Escherichia coli strain ETEC4070	CP122676.1	ETEC	O139	D	1	1
393	Escherichia coli strain MS1657	CP135957.1	APEC	O2	B2	429	0
394	Escherichia coli strain 602354	CP025847.1	ETEC	O115	B1	443	1
395	Escherichia coli strain APEC37	CP127303.1	APEC	O11	E	1011	1
396	Escherichia coli strain SCU-301	CP051751.1	commensal E. coli	O36	F	967	1
397	Escherichia coli strain MS20654	CP082083.1	NMEC	O18	B2	95	0
398	Escherichia coli strain ETEC1730	CP122832.1	ETEC	O2	A	-	1
399	Escherichia coli strain SCU-108	CP051735.1	commensal E. coli	O1	B2	95	0
400	Escherichia coli strain KE41	CP141093.1	UPEC	O75	B2	1193	0
401	Escherichia coli strain SCU-123	CP051711.1	commensal E. coli	O1	B2	-	0
402	Escherichia coli strain ETEC1716	CP122880.1	ETEC	O141	A	10	1
403	Escherichia coli strain MS20674	CP082062.1	NMEC	O6	B2	1193	0
404	Escherichia coli strain EH41	CP045213.1	EHEC	O113	B1	56	1
405	Escherichia coli strain SCU-306	CP053231.1	commensal E. coli	O1	B2	95	0
406	Escherichia coli strain ETEC4075	CP122652.1	ETEC	O139	D	1	1
407	Escherichia coli strain SLK172	CP017631.1	EPEC	O3	A	189	1
408	Escherichia coli strain CAU16175	CP047378.1	EPEC	O4	B1	29	1
409	Escherichia coli strain SCU-176	CP054345.1	commensal E. coli	O75	B2	550	0
410	Escherichia coli strain 67-1	CP035826.1	ETEC	O153var1	A	2332	1
411	Escherichia coli strain MS15236	CP082094.1	NMEC	O6	B2	-	0
412	Escherichia coli strain TW10573	CP127035.1	ETEC	O148	B1	94	1
413	Escherichia coli strain MS20658	CP082075.1	NMEC	O4	B2	12	0
414	Escherichia coli strain MS20677	CP082053.1	NMEC	O75	B2	-	0
415	Escherichia coli strain ETEC1729	CP122837.1	ETEC	O23	B1	-	1
416	Escherichia coli strain E21845/O/A	CP076272.1	ETEC	Onovel7	B1	1308	1
417	Escherichia coli strain UPEC-774U/190308	CP049852.1	UPEC	O75	B2	1193	0
418	Escherichia coli strain CUVET18-565	CP115320.1	UPEC	O75	B2	1193	0
419	Escherichia coli strain MS1050	CP097726.1	APEC	O23	D	69	1
420	Escherichia coli strain G12	CP129272.1	APEC	O78	G	117	0
421	Escherichia coli strain 503440	CP025881.1	ETEC	O148	B1	-	1
422	Escherichia coli strain WS1933D	CP035836.1	ETEC	O71	A	2332	1
423	Escherichia coli strain CM2010-0578/1	CP087564.1	APEC	O127	A	-	1
424	Escherichia coli strain ETEC4068	CP122681.1	ETEC	O139	D	1	1
425	Escherichia coli strain SCU-308	CP053281.1	commensal E. coli	O8	B1	58	1
426	Escherichia coli strain 504239	CP025859.1	ETEC	O128	A	2332	1
427	Escherichia coli strain ETEC4088	CP122629.1	ETEC	O58	B1	101	1
428	Escherichia coli strain ETEC4074	CP122655.1	ETEC	O100	A	993	1
429	Escherichia coli strain ETEC-2264	CP023349.1	ETEC	O114	B1	5305	1
430	Escherichia coli strain ETEC1731	CP122816.1	ETEC	O8	C	90	1
431	Escherichia coli strain KE50	CP141083.1	UPEC	Onovel31	B2	131	0
432	Escherichia coli strain CT30	CP032078.1	APEC	O111	G	2085	0
433	Escherichia coli strain SCU-316	CP054371.1	commensal E. coli	O27	E	57	1
434	Escherichia coli strain MS20673	CP082067.1	NMEC	O2	B2	95	0
435	Escherichia coli strain CUVET19-1704	CP115358.1	UPEC	O11	F	457	1
436	Escherichia coli strain TW10828	CP127262.1	ETEC	O114	B1	173	1
437	Escherichia coli strain 504211	CP025865	ETEC	O148	B1	94	1
438	Escherichia coli strain MSHS 133	CP041304.1	UPEC	O24	G	-	0
439	Escherichia coli strain MS21324	CP082045	NMEC	O1	B2	95	0
440	Escherichia coli strain MCJCHV-1	CP030111	NMEC	O75	B2	1193	0
441	Escherichia coli strain TW10590	CP035850	ETEC	O128	B1	278	1
442	Escherichia coli strain 203740	CP025913	ETEC	O25	A	1312	1
443	Escherichia coli strain 503829	CP025869.1	ETEC	O148	B1	94	1
444	Escherichia coli isolate L6_E562_ETEC	NZ_LR883000.1	ETEC	O153	A	2332	1
445	Escherichia coli strain HH35	CP136993	EAEC	O99	A	34	1
446	Escherichia coli strain MS21199	CP082047	NMEC	O75	B2	11637	0
447	Escherichia coli strain ATCC 43886	CP024256.1	ETEC	O25	A	1312	1
448	Escherichia coli strain SCU-122	CP051714	commensal E. coli	O1	B2	95	0
449	Escherichia coli strain SCU-115	CP054368.1	commensal E. coli	O39	B2	1155	0
450	Escherichia coli strain ETEC1706	CP122904.1	ETEC	O141	A	5786	1
451	Escherichia coli strain ACN002	CP007491.1	APEC	O78	C	23	1
452	Escherichia coli strain CE1803A	CP053851.1	APEC	O11	F	457	1
453	Escherichia coli strain ETEC4091	CP122617.1	ETEC	O9	B1	58	1
454	Escherichia coli strain KE55	CP141061.1	UPEC	O175	D	4353	1
455	Escherichia coli isolate L4_E1441_ETEC	NZ_LR883012	ETEC	O25	A	1312	1
456	Escherichia coli strain CUVET17-972	CP115370.1	UPEC	Onovel32	A	44	1
457	Escherichia coli strain SCU-102	CP051753	commensal E. coli	O11	D	973	1
458	Escherichia coli strain TW10690	CP127034.1	ETEC	O159	B1	641	1
459	Escherichia coli strain MS20657	CP082077	NMEC	O83	B2	567	0
460	Escherichia coli strain MS20655	CP082080.1	NMEC	O18	B2	390	0
461	Escherichia coli strain FY26	CP101741	APEC	O2	B2	95	0
462	Escherichia coli strain MS20649	CP082087	NMEC	O78	C	23	1
463	Escherichia coli strain ETEC1746	CP122727	ETEC	O100	A	993	1
464	Escherichia coli strain SCU-111	CP051727.1	commensal E. coli	O33	B2	491	0
465	Escherichia coli strain DJH_137urine	CP123592.1	UPEC	Onovel14	C	410	1
466	Escherichia coli strain DJH_183sputum	CP123593	UPEC	Onovel14	C	410	1
467	Escherichia coli strain MS15047	CP082100.1	NMEC	unknown	A	48	1
468	Escherichia coli strain CUVET21-37	CP115351.1	UPEC	O55	B1	101	1
469	Escherichia coli strain GZM7	CP129279.1	APEC	O53	C	23	1
470	Escherichia coli strain ETEC4073	CP122660.1	ETEC	O141	A	5786	1
471	Escherichia coli strain MSHS 472	CP041302.1	UPEC	O82	B1	10754	1
472	Escherichia coli strain CEC15	CP133657.1	commensal E. coli	O180	B1	2161	1
473	Escherichia coli strain D217-5	CP076268.1	ETEC	O147	B1	2521	1
474	Escherichia coli strain ETEC1721	CP122868.1	ETEC	O8	B1	-	1
475	Escherichia coli strain SCU-113	CP051765.1	commensal E. coli	O59	B1	5974	1
476	Escherichia coli strain ETEC1739	CP122758.1	ETEC	O23	A	772	1
477	Escherichia coli strain CUVET20-1667	CP115361.1	UPEC	Onovel22	A	744	1
478	Escherichia coli strain SCU-152	CP051698.1	commensal E. coli	O104	B1	54	1
479	Escherichia coli strain RM14723	CP027103.1	EPEC	O145	B2	35	0
480	Escherichia coli strain SCU-124	CP051706.1	commensal E. coli	O129	B2	357	0
481	Escherichia coli strain KE58	CP141075.1	UPEC	O37	A	10	1
482	Escherichia coli strain ETEC4089	CP122625.1	ETEC	Onovel32	A	744	1
483	Escherichia coli strain ETEC1702	CP122929.1	ETEC	Onovel32	A	744	1
484	Escherichia coli strain MS1266	CP135959.1	APEC	O2	B2	355	0
485	Escherichia coli strain KE46	CP141090.1	UPEC	O153var2	B1	58	1
486	Escherichia coli strain MS1170	CP056077.1	APEC	O2	B2	355	0
487	Escherichia coli strain F5656C1	CP024260.1	ETEC	O6	A	4	1
488	Escherichia coli strain MS1665	CP097721.1	APEC	O148	B1	448	1
489	Escherichia coli strain EcPF16	CP054224.1	UPEC	O127	A	216	1
490	Escherichia coli strain 99-3165	CP029981.1	ETEC	O6	A	4	1
491	Escherichia coli strain ETEC1720	CP122859.1	ETEC	O23	A	772	1
492	Escherichia coli strain ETEC1722	CP122844.1	ETEC	O23	A	772	1
493	Escherichia coli strain CUVET18-789	CP115312.1	UPEC	O87	B1	641	1
494	Escherichia coli strain SCU-485	CP053245.1	commensal E. coli	O134	B2	420	0
495	Escherichia coli strain EMG2	CP099588.1	commensal E. coli	O16	A	10	1
496	Escherichia coli strain WG1	CP099590.1	commensal E. coli	O16	A	10	1
497	Escherichia coli strain NEB10-beta	CP053604.1	commensal E. coli	O16	A	1060	1
498	Escherichia coli strain 41	CP076285.1	ETEC	O8	B1	345	1
499	Escherichia coli strain SCU-116	CP051719.1	commensal E. coli	O2	B2	95	0
500	Escherichia coli APEC O2-211	CP006834.2	APEC	O2	G	117	0
501	Escherichia coli O2:K1:H5 strain APEC E19035	CP126926.1	APEC	O2	B2	95	0
502	Escherichia coli O1:K1:H7 strain APEC E16002	CP126944.1	APEC	O1	B2	95	0
503	Escherichia coli O1:K1:H7 strain APEC E18006	CP126942.1	APEC	O1	B2	95	0
504	Escherichia coli O78:H4 strain APEC E12049	CP126952.1	APEC	O78	G	11749	0
505	Escherichia coli O2:K1:H7 strain APEC E18055	CP126940.1	APEC	O2	B2	95	0
506	Escherichia coli O78:H51 strain APEC E18005	CP126946.1	APEC	O78	B1	155	1
507	Escherichia coli O78:H51 strain APEC E19025	CP126931.1	APEC	O78	B1	155	1
508	Escherichia coli O78:H4 strain APEC E14033	CP126948.1	APEC	O78	G	-	0
509	Escherichia coli O78:H4 strain APEC E123	CP126955.1	APEC	O78	C	369	1
510	Escherichia coli O2:K1:H4 strain APEC E19019	CP126937.1	APEC	O2	B2	95	0
511	Escherichia coli O2:K1:H4 strain APEC E12053	CP126928.1	APEC	O2	B2	95	0
512	Escherichia coli O78:H4 strain APEC E19057	CP126934.1	APEC	O78	C	23	1
513	Escherichia coli SE11	NC_011415.1	commensal E. coli	O173	B1	156	1
514	Escherichia coli strain ZWEC447	JAHKTB000000000	APEC	O21	A	93	1
515	Escherichia coli strain Broiler parent83	SSQY00000000	APEC	O2	D	115	1
516	Escherichia coli strain Broiler parent95	SSRJ00000000	APEC	O2	D	115	1
517	Escherichia coli strain ZWEC185	JAHKUJ000000000	APEC	O83	F	648	1
518	Escherichia coli O157:H7 strain 7.1_Anguil	CP076232.1	EHEC	O157	E	11	1
519	Escherichia coli O157:H7 strain FRIK944	CP016625.1	EHEC	O157	E	11	1
520	Escherichia coli O157:H7 strain Rafaela_II	CP076230.1	EHEC	O157	E	11	1
521	Escherichia coli O157:H7 strain TT12A	CP038496.1	EHEC	O157	E	11	1
522	Escherichia coli O157:H7 strain TT12B	CP038494.1	EHEC	O157	E	11	1
523	Escherichia coli O157:H7 strain WS4202	CP012802.1	EHEC	O157	E	11	1
524	Escherichia coli O157:H16 strain Santai	CP007592.1	EHEC	O157	E	1011	1
525	Escherichia coli O157:H7 strain LSU61	CP038336.1	EHEC	O157	E	11	1
526	Escherichia coli strain E22	CP123036.1	EPEC	Onovel1	C	410	1
527	Escherichia coli O157:H7 strain 86-24	CP038408.1	EHEC	O157	E	11	1
528	Escherichia coli O157:H7 strain 493/89	CP038412.1	EHEC	O157	E	11	1
529	Escherichia_coli_strain_EC206	JACFCB000000000.1	EPEC	O15	A	731	1
530	Escherichia coli O104:H4 str. C227-11	CP011331.1	StxEAEC	O104	B1	678	1
